# Supplementary material for: De novo reconstitution of chromatin using wheat germ cell‐free protein synthesis
Source: FEBS Open Bio. 2021 May 16;11(6):1552–64. doi: 10.1002/2211-5463.13178 (PMC8167859; doi:10.1002/2211-5463.13178)
Supplement: Supplementary file 2 — Table S1. Peptide mapping of Drosophila histones by LC‐MS/MS analysis. [file FEB4-11-1552-s002.xlsx]

## Sheet: Sheet1
Supplementary Table 1. Peptide mapping of Drosophila histones by LC-MS/MS analysis
Drosophila Histone H2A: Chymotrypsin Digestion
Accessions	Confidence (≥80)	Sequence	Modifications	Cleavages	dMass	Prec MW	Prec m/z	Theor MW	Theor m/z	Theor z	Sc
sp|P84051|H2A_DROME	99	AERVGAGAPVY			0.524486	1089.09	545.55	1088.56	545.288	2	18
sp|P84051|H2A_DROME	99	AERVGAGAPVYL		missed Y-L@11	-1.32144	1200.32	601.169	1201.65	601.83	2	18
sp|P84051|H2A_DROME	99	AERVGAGAPVYLAAVMEY	Oxidation(M)@16	missed Y-L@11	0.706774	1882.64	942.325	1881.93	941.972	2	26
sp|P84051|H2A_DROME	99	AERVGAGAPVYLAAVMEY	Oxidation(M)@16; Chloro(Y)@18	missed Y-L@11	2.43739	1918.33	960.171	1915.89	958.953	2	18
sp|P84051|H2A_DROME	99	AIRNDEELNKL			0.153714	1313.85	657.931	1313.69	657.854	2	15
sp|P84051|H2A_DROME	99	AIRNDEELNKLL			-0.959026	1425.82	713.917	1426.78	714.396	2	15
sp|P84051|H2A_DROME	99	AVLLPKKTEKKA		cleaved Q-A@N-term	0.494302	1325.34	663.677	1324.84	663.429	2	17
sp|P84051|H2A_DROME	99	ELAGNAARDNKK		cleaved K-T@C-term	-0.243731	1285.43	643.722	1285.67	643.844	2	15
sp|P84051|H2A_DROME	99	ELAGNAARDNKKT		cleaved T-R@C-term	0.62771	1387.35	694.682	1386.72	694.368	2	17
sp|P84051|H2A_DROME	84.52	ELAGNAARDNKKT		cleaved T-R@C-term	-0.453912	1386.27	463.096	1386.72	463.248	3	13
sp|P84051|H2A_DROME	99	ELAGNAARDNKKTR		cleaved R-I@C-term	0.637769	1543.46	515.494	1542.82	515.281	3	16
sp|P84051|H2A_DROME	99	IQAVLLPKKTEKKA	Deamidated(Q)@2	cleaved N-I@N-term	0.0358494	1567.01	784.511	1566.97	784.493	2	18
sp|P84051|H2A_DROME	99	LAAEVLELAGNAARDNK		cleaved K-K@C-term	0.465675	1754.4	878.206	1753.93	877.973	2	23
sp|P84051|H2A_DROME	97.01	LPKKTEKKA			0.98819	1042.64	522.329	1041.65	521.835	2	13
sp|P84051|H2A_DROME	99	LSGVTIAQGGVLPNIQAVL			0.695023	1849.76	925.888	1849.07	925.541	2	16
sp|P84051|H2A_DROME	99	LSGVTIAQGGVLPNIQAVL	Deamidated(Q)@8; Deamidated(N)@14		-0.573612	1850.46	926.238	1851.04	926.525	2	18
sp|P84051|H2A_DROME	99	QLAIRNDEELNKLL	Gln->pyro-Glu@N-term		-0.0538604	1650.84	826.427	1650.89	826.454	2	17
sp|P84051|H2A_DROME	99	QLAIRNDEELNKLL			0.0658958	1667.99	835	1667.92	834.968	2	20
sp|P84051|H2A_DROME	99	QLAIRNDEELNKLL	Gln->pyro-Glu@N-term; Deamidated(N)@11		0.700735	1652.58	827.297	1651.88	826.946	2	15
sp|P84051|H2A_DROME	99	RKGNYAERVGAGAPVYL		missed Y-A@5; missed Y-L@16	0.0365906	1820.01	911.01	1819.97	910.992	2	17
sp|P84051|H2A_DROME	97.95	SGRGKGGKVKGKA		cleaved M-S@N-term; cleaved A-K@C-term	0.0938164	1228.83	410.617	1228.74	410.586	3	14
sp|P84051|H2A_DROME	99	SGVTIAQGGVLPNIQ		cleaved Q-A@C-term	1.56249	1454.36	728.185	1452.79	727.404	2	11
sp|P84051|H2A_DROME	99	SGVTIAQGGVLPNIQAVLLPKKTEKKA			1.61672	2761.24	921.422	2759.63	920.883	3	15
sp|P84051|H2A_DROME	99	YAERVGAGAPVYL		cleaved N-Y@N-term; missed Y-A@1; missed Y-L@12	0.937652	1365.65	683.831	1364.71	683.362	2	13
Drosophila Histone H2B: Chymotrypsin Digestion
Accessions	Confidence (≥80)	Sequence	Modifications	Cleavages	dMass	Prec MW	Prec m/z	Theor MW	Theor m/z	Theor z	Sc
sp|P02283|H2B_DROME	99	AKHAVSEGTKAVTK		cleaved K-Y@C-term	0.231509	1426.03	714.02	1425.79	713.904	2	21
sp|P02283|H2B_DROME	99	AKHAVSEGTKAVTKY			1.36813	1590.23	796.12	1588.86	795.436	2	23
sp|P02283|H2B_DROME	99	AKHAVSEGTKAVTKY			1.7209	1590.58	531.2	1588.86	530.626	3	18
sp|P02283|H2B_DROME	99	AVSEGTKAVTKY		cleaved H-A@N-term	0.499184	1253.17	627.59	1252.67	627.34	2	19
sp|P02283|H2B_DROME	99	ERIAAEASRL			1.51599	1116.13	559.07	1114.61	558.312	2	14
sp|P02283|H2B_DROME	99	ERIAAEASRLAHY			0.696603	1486.47	744.24	1485.77	743.892	2	18
sp|P02283|H2B_DROME	99	HAVSEGTKAVTKY		cleaved K-H@N-term	1.46017	1391.19	696.6	1389.73	695.87	2	19
sp|P02283|H2B_DROME	99	KQVHPDTGISSKAM	Dioxidation(M)@14	cleaved M-S@C-term	0.494665	1530.25	766.13	1529.75	765.883	2	22
sp|P02283|H2B_DROME	99	KQVHPDTGISSKAM	Oxidation(K)@12; Oxidation(M)@14	cleaved M-S@C-term	2.29471	1532.05	767.03	1529.75	765.883	2	20
sp|P02283|H2B_DROME	99	LLPGELAKHAVSEGTK		cleaved K-A@C-term	1.35066	1650.27	826.14	1648.91	825.465	2	20
sp|P02283|H2B_DROME	99	LLPGELAKHAVSEGTKAVTKY			2.4791	2213.71	1107.86	2211.23	1106.62	2	16
sp|P02283|H2B_DROME	98.51	NKRSTITSR		cleaved R-E@C-term	0.231258	1061.83	531.92	1061.59	531.804	2	14
sp|P02283|H2B_DROME	90.91	SREIQTAVRL		cleaved T-S@N-term	1.47816	1173.15	587.58	1171.67	586.841	2	14
sp|P02283|H2B_DROME	98.07	STITSREIQ		cleaved R-S@N-term; cleaved Q-T@C-term	1.68505	1035.23	518.62	1033.54	517.777	2	14
sp|P02283|H2B_DROME	99	VNDIFERIAAEASRL		missed F-E@5	1.52516	1704.43	853.22	1702.9	852.457	2	16
Drosophila Histone H3: Chymotrypsin Digestion
Accessions	Confidence (≥80)	Sequence	Modifications	Cleavages	dMass	Prec MW	Prec m/z	Theor MW	Theor m/z	Theor z	Sc
sp|P02299|H3_DROME	99	AARKSAPATGGVKKPH		cleaved K-A@N-term; cleaved H-R@C-term	0.0449002	1574.95	788.48	1574.9	788.458	2	22
sp|P02299|H3_DROME	99	AKRVTIMPKDIQL	Oxidation(M)@7; Deamidated(Q)@12	cleaved H-A@N-term	-0.119242	1528.75	765.38	1528.86	765.44	2	18
sp|P02299|H3_DROME	98.73	ALQEASEAY		cleaved M-A@N-term	-0.011083	980.434	981.441	980.445	981.452	1	11
sp|P02299|H3_DROME	98.22	ALQEASEAY		cleaved M-A@N-term	-0.619617	979.826	490.92	980.445	491.23	2	14
sp|P02299|H3_DROME	83.2	ALQEASEAY	Oxidation(Y)@9	cleaved M-A@N-term	0.0561362	996.496	997.503	996.44	997.447	1	11
sp|P02299|H3_DROME	99	ATKAARKSAPATGGVKKPH		cleaved H-R@C-term	0.145174	1875.23	938.62	1875.08	938.547	2	23
sp|P02299|H3_DROME	91.65	ATKAARKSAPATGGVKKPHRY			1.1034	2195.35	732.79	2194.24	732.422	3	13
sp|P02299|H3_DROME	96.93	KSAPATGGVKKPHRY		cleaved R-K@N-term	0.208496	1596.1	533.04	1595.89	532.97	3	14
sp|P02299|H3_DROME	99	KTDLRFQSSAVM	Oxidation(M)@12	cleaved M-A@C-term; missed F-Q@6	0.0481574	1397.75	699.88	1397.7	699.856	2	20
sp|P02299|H3_DROME	99	KTDLRFQSSAVM	Deamidated(Q)@7; Oxidation(M)@12	cleaved M-A@C-term; missed F-Q@6	0.884088	1399.57	700.79	1398.68	700.348	2	17
sp|P02299|H3_DROME	86.37	LIRKLPF			0.161738	885.742	886.749	885.58	886.587	1	9
sp|P02299|H3_DROME	99	LVGLFEDTNL		missed F-E@5	-0.163174	1119.42	1120.42	1119.58	1120.59	1	12
sp|P02299|H3_DROME	88.5	QKSTELL			0.0181708	817.473	818.48	817.455	818.462	1	9
sp|P02299|H3_DROME	81.56	QRLVREIAQDF			1.00391	1374.75	688.38	1373.74	687.878	2	12
sp|P02299|H3_DROME	99	QSSAVMALQEASEAY	Dethiomethyl(M)@6		0.0350903	1535.75	768.88	1535.71	768.862	2	16
sp|P02299|H3_DROME	83.04	RFQSSAVM	Oxidation(M)@8	cleaved M-A@C-term; missed F-Q@2	-0.0189206	940.425	941.432	940.444	941.451	1	9
sp|P02299|H3_DROME	95	RPGTVALREI			1.89456	1112.55	557.28	1110.65	556.333	2	13
sp|P02299|H3_DROME	96.61	SAPATGGVKKPHRY		cleaved K-S@N-term	1.04351	1468.84	490.62	1467.79	490.272	3	14
sp|P02299|H3_DROME	97.94	STGGKAPRKQL		cleaved K-S@N-term	-0.011274	1141.65	571.83	1141.66	571.836	2	14
sp|P02299|H3_DROME	99	TARKSTGGKAPRKQ		cleaved Q-T@N-term; cleaved Q-L@C-term	-0.061056	1484.79	495.938	1484.85	495.958	3	16
sp|P02299|H3_DROME	96.2	TARKSTGGKAPRKQL		cleaved Q-T@N-term	1.01052	1598.95	533.99	1597.94	533.653	3	14
sp|P02299|H3_DROME	99	TKQTARKSTGGKAPRKQ		cleaved R-T@N-term; cleaved Q-L@C-term	0.823357	1842.88	615.3	1842.05	615.026	3	19
sp|P02299|H3_DROME	84.9	VREIAQDF			0.0574285	976.555	977.562	976.498	977.505	1	10
sp|P02299|H3_DROME	99	VREIAQDFKTDL		missed F-K@8	-0.00598668	1433.75	717.88	1433.75	717.883	2	16
Drosophila Histone H4: Chymotrypsin Digestion
Accessions	Confidence (≥80)	Sequence	Modifications	Cleavages	dMass	Prec MW	Prec m/z	Theor MW	Theor m/z	Theor z	Sc
sp|P84040|H4_DROME	99	ENVIRDAVTY			1.53231	1180.13	591.07	1178.59	590.304	2	16
sp|P84040|H4_DROME	99	IYEETRGVL		missed Y-E@2	0.339616	1078.91	540.46	1078.57	540.29	2	14
sp|P84040|H4_DROME	99	KVFLENVIRDAVTY		missed F-L@3	0.716455	1666.63	834.32	1665.91	833.962	2	20
sp|P84040|H4_DROME	99	LENVIRDAVTY			-0.209713	1291.47	646.741	1291.68	646.846	2	17
sp|P84040|H4_DROME	85.12	MTGRGKGGKGL	Oxidation(M)@1		0.0894386	1076.67	539.34	1076.58	539.295	2	12
sp|P84040|H4_DROME	88.52	RDNIQGITK		cleaved K-P@C-term	1.03174	1044.6	523.309	1043.57	522.793	2	13
sp|P84040|H4_DROME	99	RDNIQGITKPAIR		cleaved R-R@C-term	1.45798	1482.31	742.16	1480.85	741.431	2	19
sp|P84040|H4_DROME	97.1	RDNIQGITKPAIR		cleaved R-R@C-term	1.07079	1481.92	494.98	1480.85	494.623	3	14
sp|P84040|H4_DROME	98.91	RDNIQGITKPAIRRL	Deamidated(R)@14		0.631614	1751.65	584.89	1751.02	584.68	3	15
sp|P84040|H4_DROME	98.89	RDNIQGITKPAIRRL			1.61563	1751.65	584.89	1750.03	584.352	3	14
sp|P84040|H4_DROME	90.32	RDNIQGITKPAIRRL	Deamidated(N)@3; Deamidated(Q)@5		2.79756	1754.8	585.94	1752	585.008	3	14
sp|P84040|H4_DROME	99	TEHAKRKTVTAMDVVY	Dehydrated(T)@10		0.819673	1830.77	916.39	1829.95	915.98	2	20
sp|P84040|H4_DROME	90.96	TGRGKGGKGLGKGGA		cleaved M-T@N-term; cleaved A-K@C-term	0.850855	1300.59	651.301	1299.74	650.876	2	13
sp|P84040|H4_DROME	99	TGRGKGGKGLGKGGAK		cleaved M-T@N-term; cleaved K-R@C-term	0.0733971	1427.91	714.96	1427.83	714.923	2	19
sp|P84040|H4_DROME	99	TGRGKGGKGLGKGGAK		cleaved M-T@N-term; cleaved K-R@C-term	0.986073	1428.82	477.28	1427.83	476.951	3	16
sp|P84040|H4_DROME	99	TGRGKGGKGLGKGGAKRH		cleaved M-T@N-term; cleaved H-R@C-term	0.175995	1721.17	574.73	1720.99	574.671	3	20
Drosophila Histone H2B: Asp-N Digestion
Accessions	Confidence (≥80)	Sequence	Modifications	Cleavages	dMass	Prec MW	Prec m/z	Theor MW	Theor m/z	Theor z	Sc
sp|P02283|H2B_DROME	93.32	AKKAGKAQKNITKT	Deamidated(Q)@8	cleaved A-A@N-term	0.0450259	1486.93	496.65	1486.88	496.635	3	14
sp|P02283|H2B_DROME	99	AVSEGTKAVTKYTSSK		cleaved H-A@N-term	1.19239	1657.07	829.54	1655.87	828.944	2	21
sp|P02283|H2B_DROME	99	AVSEGTKAVTKYTSSK		cleaved H-A@N-term	0.915214	1656.79	553.27	1655.87	552.965	3	15
sp|P02283|H2B_DROME	99	DTGISSKAMSIMNSFVN	Oxidation(M)@9; Oxidation(M)@12		-0.945786	1831.88	916.949	1832.83	917.422	2	9
sp|P02283|H2B_DROME	99	DTGISSKAMSIMNSFVN	Oxidation(M)@9; Oxidation(M)@12; Deamidated(N)@13		-0.286979	1833.53	917.77	1833.81	917.914	2	19
sp|P02283|H2B_DROME	99	EGTKAVTKYTSSK		cleaved S-E@N-term	0.689929	1399.43	700.72	1398.74	700.375	2	18
sp|P02283|H2B_DROME	99	KTSGKAAKKAGKAQKNITKT	Deamidated(N)@16	cleaved P-K@N-term	0.176746	2059.39	687.47	2059.21	687.411	3	15
sp|P02283|H2B_DROME	99	PKTSGKAAKKAGKAQKNITKT		cleaved P-P@N-term	1.36813	2156.65	719.89	2155.28	719.434	3	16
Drosophila Histone H2A: Arg-C Digestion
Accessions	Confidence (≥80)	Sequence	Modifications	Cleavages	dMass	Prec MW	Prec m/z	Theor MW	Theor m/z	Theor z	Sc
sp|P84051|H2A_DROME	95.64	LLRKGNYAER		missed R-K@3	1.06486	1219.75	407.59	1218.68	407.235	3	13
sp|P84051|H2A_DROME	90.76	SNRAGLQFPVGR		missed R-A@3	1.14542	1301.85	651.93	1300.7	651.357	2	9
sp|P84051|H2A_DROME	84.17	SGRGKGGKVKGKAKSR		cleaved M-S@N-term; missed R-G@3	1.41363	1601.38	534.8	1599.96	534.329	3	13
Drosophila Histone H3: Arg-C Digestion
Accessions	Confidence (≥80)	Sequence	Modifications	Cleavages	dMass	Prec MW	Prec m/z	Theor MW	Theor m/z	Theor z	Sc
sp|P02299|H3_DROME	99	KQLATKAAR			0.404157	986.007	494.011	985.603	493.809	2	14
sp|P02299|H3_DROME	99	KSAPATGGVKKPHR			0.811999	1433.64	717.826	1432.83	717.42	2	11
sp|P02299|H3_DROME	97.01	RYQKSTELLIR		missed R-Y@1	1.0613	1406.87	704.44	1405.8	703.909	2	13
sp|P02299|H3_DROME	93.79	YRPGTVALREIR		missed R-E@9	1.63053	1431.45	478.156	1429.82	477.612	3	13
